# Supplementary material for: Infection of Cronobacter sakazakii ST1 Producing SHV-12 in a Premature Infant Born from Triplet Pregnancy
Source: Microorganisms. 2021 Sep 4;9(9):1878. doi: 10.3390/microorganisms9091878 (PMC8469300; doi:10.3390/microorganisms9091878)
Supplement: Supplementary file 1 [file microorganisms-09-01878-s001.zip]

Archive with 1 entries (1 files):
- microorganisms-1338153-supplementary.pdf
